# Supplementary material for: The influence of travel time to health facilities on stillbirths: A geospatial case-control analysis of facility-based data in Gombe, Nigeria
Source: PLoS One. 2021 Jan 7;16(1):e0245297. doi: 10.1371/journal.pone.0245297 (PMC7790442; doi:10.1371/journal.pone.0245297)
Supplement: S2 File — (XLSX) [file pone.0245297.s002.xlsx]

## Sheet: stillbirths_gombe_WD_170620
AGE	educ	occup	h_occup	ethnicity	booking-orig	anc_no	booking-new	parity	prior_sb	b_weight	referal	ref_fac_type	no_hf_ref	mode_trans	ca_cont	sb_type	lat.y	lon.y	tt_nearest_hf_mean	tt_fthg_mean	tt_diff
35	0	1	1	1	0	0	0	8	1	2.8	2	1	1	1	1	2	10.0492	11.1996	2.62346	26.3056	23.6821
26	2	0	2	7	2	5	1	1	1	3	1	4	4	1	1	2	10.0492	11.1996	2.62346	26.3056	23.6821
30	0	1	1	1	1	1	0	8	2	1	2	1	3	1	1	1	10.2595	11.1833	4.16961	8.59375	4.42414
17	0	0	1	1	0	0	0	1	1	3.1	2	3	1	1	1	2	10.2595	11.1833	4.19435	8.55903	4.36468
32	3	0	1	3	1	2	0	3	1	2	2	1	4	1	1	1	10.2595	11.1833	4.16549	8.60764	4.44215
40	0	1	2	2	1	5	0	10	1	2.2	2	1	2	1	1	1	10.2595	11.1833	4.16549	8.60764	4.44215
26	1	1	1	1	1	3	0	3	2	1.4	2	3	1	1	1	2	10.2595	11.1833	4.16549	8.60764	4.44215
16	0	0	1	1	0	0	0	0	1	2.8	1	4	4	1	1	1	10.2695	11.6586	30.1335	77.9534	47.8199
25	2	0	2	1	2	5	1	0	1	2.1	1	4	4	1	0	0	10.2764	11.1728	0.868167	4.63934	3.77118
32	3	1	1	5	0	0	0	4	1	2.2	1	4	4	1	0	0	10.2764	11.1728	0.868167	4.63934	3.77118
22	2	0	2	2	2	6	1	2	1	3.15	1	4	4	3	0	0	10.2764	11.1728	0.868167	4.63934	3.77118
22	2	0	2	7	2	6	1	2	1	3.15	1	4	4	3	0	0	10.2764	11.1728	0.868167	4.63934	3.77118
20	2	1	1	2	1	1	0	1	1	1.1	2	1	2	1	1	1	10.2764	11.1728	0.868167	4.63934	3.77118
40	0	1	2	2	1	2	0	10	1	2.2	2	0	2	1	1	1	10.2764	11.1728	0.868167	4.63934	3.77118
29	2	1	1	7	1	4	0	3	1	3	2	0	1	1	1	1	10.2764	11.1728	0.868167	4.63934	3.77118
20	2	1	1	7	1	0	0	1	1	1.1	2	1	2	3	1	1	10.2764	11.1728	0.868167	4.63934	3.77118
23	3	0	1	2	1	2	0	2	1	1.8	2	0	1	1	1	2	10.2764	11.1728	0.868167	4.63934	3.77118
17	2	0	1	1	1	3	0	0	1	2.3	2	0	1	3	1	2	10.2764	11.1728	0.868167	4.63934	3.77118
21	2	0	1	3	1	3	0	1	1	3.85	1	4	4	1	1	2	10.2764	11.1728	0.868167	4.63934	3.77118
30	0	0	1	2	0	0	0	4	1	2.2	2	1	2	1	1	2	10.2768	11.283	8.47	13.2252	4.75517
30	0	0	1	1	1	0	0	7	2	3.8	2	1	3	0	1	2	10.278	11.1984	4.66561	9.02564	4.36004
20	0	0	1	2	2	6	1	7	1	1.6	2	1	1	1	1	2	10.278	11.1984	4.66561	9.02564	4.36004
24	2	0	2	7	1	3	0	1	1	3.3	2	1	2	1	0	0	10.2781	11.1851	1.57878	6.22654	4.64776
24	2	2	1	7	1	6	0	1	1	3.45	2	0	1	0	0	0	10.2781	11.1851	1.57878	6.22654	4.64776
25	0	0	2	7	1	6	0	3	1	3.05	2	2	1	3	1	1	10.2781	11.1851	1.63844	6.12338	4.48494
29	3	0	2	7	2	3	1	1	1	3.2	1	4	4	3	0	0	10.2784	11.1564	2.19692	3.64198	1.44505
25	1	1	2	7	2	3	1	2	1	3.2	1	4	4	3	0	0	10.2784	11.1564	2.19692	3.64198	1.44505
32	0	2	1	1	1	6	0	2	1	2.7	1	4	4	3	0	0	10.2784	11.1564	2.19692	3.64198	1.44505
20	2	0	1	2	2	4	1	2	1	2.65	1	4	4	3	0	0	10.2784	11.1564	2.19692	3.64198	1.44505
22	3	0	1	1	1	7	0	2	2	3.53	2	0	2	3	1	1	10.2784	11.1564	2.19692	3.64198	1.44505
35	3	0	2	3	2	2	1	1	2	3.5	1	4	4	3	1	2	10.2784	11.1564	2.19692	3.64198	1.44505
21	2	0	1	2	2	5	1	1	1	3.1	1	4	4	2	1	2	10.2784	11.1564	2.19692	3.64198	1.44505
23	3	0	2	1	2	2	1	2	1	3.9	1	4	4	1	0	0	10.2791	11.1731	0.72093	4.49153	3.7706
24	2	0	2	2	0	0	0	3	1	1.7	2	3	1	1	1	1	10.2791	11.1731	0.791391	4.50505	3.71366
20	1	0	2	2	0	0	0	3	1	2.25	2	1	1	1	1	1	10.2839	10.9656	4.47988	16.7191	12.2393
35	0	0	2	2	0	0	0	7	1	2.75	2	0	1	1	1	2	10.2839	10.9656	4.47988	16.7191	12.2393
17	2	0	2	1	1	4	0	1	1	2.85	2	3	1	1	1	2	10.2839	10.9656	4.47988	16.7191	12.2393
18	0	0	1	1	1	2	0	1	1	0.7	2	1	1	3	1	1	10.2839	10.9656	4.41975	16.6378	12.218
34	0	0	1	6	1	2	0	8	2	3.2	1	4	4	1	1	1	10.2839	10.9656	4.7352	16.571	11.8358
27	0	0	1	1	1	4	0	1	1	2.35	2	1	2	0	1	1	10.2839	10.9656	4.7352	16.571	11.8358
35	0	1	1	1	0	0	0	5	1	1.6	2	0	1	1	1	2	10.2839	10.9656	4.7352	16.571	11.8358
35	0	0	2	6	1	1	0	5	1	2.75	2	0	4	1	1	2	10.2839	10.9656	4.7352	16.571	11.8358
20	2	0	2	2	0	0	0	1	1	2.8	1	4	4	1	0	0	10.2884	11.179	2.00357	7.43165	5.42808
23	3	0	2	1	1	4	0	1	2	1.45	2	1	1	1	0	0	10.2884	11.179	2.00357	7.43165	5.42808
27	3	1	2	2	1	0	0	2	1	2.6	1	4	4	3	0	0	10.2884	11.179	2.00357	7.43165	5.42808
35	3	1	1	2	2	1	1	3	1	2.2	1	4	4	3	0	0	10.2884	11.179	2.00357	7.43165	5.42808
21	2	0	1	2	2	3	1	4	1	2.2	1	4	4	1	0	0	10.2884	11.179	2.00357	7.43165	5.42808
25	2	0	1	2	2	4	1	2	1	3.55	1	4	4	3	0	0	10.2884	11.179	2.00357	7.43165	5.42808
33	3	2	2	2	2	5	1	3	1	3.75	1	4	4	3	0	0	10.2884	11.179	2.00357	7.43165	5.42808
26	2	1	2	2	2	6	1	4	1	3.1	1	4	4	1	0	0	10.2884	11.179	2.00357	7.43165	5.42808
24	0	1	1	2	2	7	1	2	2	2.6	1	4	4	1	0	0	10.2884	11.179	2.00357	7.43165	5.42808
23	2	0	1	1	2	1	1	1	1	3.2	1	4	4	1	0	0	10.2884	11.179	2.00357	7.43165	5.42808
28	3	2	2	7	1	0	0	1	1	3	2	0	1	1	1	1	10.2884	11.179	2.00357	7.43165	5.42808
33	0	0	1	2	2	2	1	6	1	2.9	1	4	4	1	1	1	10.2884	11.179	2.00357	7.43165	5.42808
37	0	0	2	1	1	1	0	6	1	3.1	1	4	4	1	1	2	10.2884	11.179	2.00357	7.43165	5.42808
23	2	0	1	1	1	2	0	1	1	3	2	0	1	1	1	2	10.2884	11.179	2.00357	7.43165	5.42808
32	2	0	2	1	1	4	0	1	1	2.1	2	1	1	3	0	0	10.2922	11.1877	8.12903	13.6063	5.47727
35	0	0	1	1	0	0	0	10	2	2.1	2	0	2	3	1	1	10.2922	11.1877	8.12903	13.6063	5.47727
30	1	0	2	2	2	2	1	1	1	2.1	1	4	4	1	1	2	10.2922	11.1877	8.12903	13.6063	5.47727
32	2	2	2	4	2	7	1	3	1	3.7	1	4	4	3	1	2	10.2922	11.1877	8.12903	13.6063	5.47727
28	3	1	2	1	1	4	0	1	1	3.3	2	0	1	3	1	2	10.2922	11.1877	7.95276	13.776	5.82324
23	2	0	2	1	0	0	0	4	2	2.9	2	0	1	1	1	1	10.2922	11.1877	8.21514	14.1654	5.95021
27	2	0	1	1	1	3	0	3	2	2.5	2	0	1	3	1	1	10.2922	11.1877	8.21514	14.1654	5.95021
23	2	0	1	1	1	0	0	3	1	2.9	2	3	4	3	1	1	10.2922	11.1877	8.21514	14.1654	5.95021
28	3	1	2	1	1	4	0	1	1	3.3	2	0	1	1	1	2	10.2922	11.1877	8.21514	14.1654	5.95021
18	1	0	1	1	0	0	0	1	1	3	2	2	1	1	0	0	10.2933	11.1044	5.84783	6.58716	0.73933
28	2	0	1	1	0	0	0	1	1	1.7	2	3	4	1	0	0	10.2933	11.1044	5.84783	6.58716	0.73933
38	2	0	1	2	0	0	0	1	2	3	1	4	4	1	0	0	10.2933	11.1044	5.84783	6.58716	0.73933
42	2	0	1	1	0	0	0	6	1	3.8	1	4	4	1	0	0	10.2933	11.1044	5.84783	6.58716	0.73933
18	2	0	1	2	1	5	0	1	1	3.2	2	3	1	3	0	0	10.2933	11.1044	5.84783	6.58716	0.73933
30	3	2	2	7	1	6	0	1	1	3.5	2	0	1	3	0	0	10.2933	11.1044	5.84783	6.58716	0.73933
25	3	0	1	2	1	0	0	1	1	2.9	2	1	1	3	0	0	10.2933	11.1044	5.84783	6.58716	0.73933
40	3	2	2	4	1	0	0	3	1	3.7	2	1	1	1	0	0	10.2933	11.1044	5.84783	6.58716	0.73933
32	3	2	2	3	2	1	1	4	1	3.5	2	4	4	3	0	0	10.2933	11.1044	5.84783	6.58716	0.73933
31	0	0	1	6	2	1	1	5	1	2.9	1	4	4	3	0	0	10.2933	11.1044	5.84783	6.58716	0.73933
24	3	0	2	3	2	2	1	2	1	3	1	4	4	3	0	0	10.2933	11.1044	5.84783	6.58716	0.73933
38	3	2	1	7	2	3	1	4	1	3	1	4	4	1	0	0	10.2933	11.1044	5.84783	6.58716	0.73933
37	2	0	2	1	2	4	1	3	1	2.8	1	4	4	3	0	0	10.2933	11.1044	5.84783	6.58716	0.73933
35	3	2	1	7	2	4	1	2	1	3.8	1	4	4	3	0	0	10.2933	11.1044	5.84783	6.58716	0.73933
25	2	0	2	1	2	4	1	2	1	2.8	1	4	4	3	0	0	10.2933	11.1044	5.84783	6.58716	0.73933
18	2	0	1	1	2	5	1	1	1	1.7	1	4	4	2	0	0	10.2933	11.1044	5.84783	6.58716	0.73933
26	3	0	2	3	2	5	1	1	1	3.5	1	4	4	3	0	0	10.2933	11.1044	5.84783	6.58716	0.73933
27	3	0	2	7	2	5	1	1	1	3.1	1	4	4	3	0	0	10.2933	11.1044	5.84783	6.58716	0.73933
33	2	0	2	7	2	5	1	2	1	3.1	1	4	4	3	0	0	10.2933	11.1044	5.84783	6.58716	0.73933
30	0	0	2	3	2	5	1	2	1	3	1	4	4	3	0	0	10.2933	11.1044	5.84783	6.58716	0.73933
36	0	0	2	7	2	6	1	3	1	3.2	1	4	4	1	0	0	10.2933	11.1044	5.84783	6.58716	0.73933
37	3	2	1	5	2	6	1	5	1	4.1	1	4	4	3	0	0	10.2933	11.1044	5.84783	6.58716	0.73933
32	3	2	2	5	2	6	1	4	1	3	1	4	4	3	0	0	10.2933	11.1044	5.84783	6.58716	0.73933
32	3	2	2	7	2	7	1	2	1	4.6	1	4	4	2	0	0	10.2933	11.1044	5.84783	6.58716	0.73933
35	2	0	2	7	2	7	1	3	1	2.25	1	4	4	3	0	0	10.2933	11.1044	5.84783	6.58716	0.73933
27	3	0	2	7	2	7	1	1	1	3.1	1	4	4	3	0	0	10.2933	11.1044	5.84783	6.58716	0.73933
34	1	1	1	2	2	7	1	7	1	3.7	1	4	4	3	0	0	10.2933	11.1044	5.84783	6.58716	0.73933
28	0	0	2	7	2	4	1	1	1	4	1	4	4	1	0	0	10.2933	11.1044	5.84783	6.58716	0.73933
29	3	0	2	1	2	1	1	3	1	3.2	1	4	4	1	0	0	10.2933	11.1044	5.84783	6.58716	0.73933
27	0	0	2	1	2	2	1	2	1	2.9	1	4	4	3	0	0	10.2933	11.1044	5.84783	6.58716	0.73933
30	3	0	2	3	2	3	1	0	1	2.9	1	4	4	3	0	0	10.2933	11.1044	5.84783	6.58716	0.73933
33	3	2	2	4	2	2	1	2	1	2.35	1	4	4	3	0	0	10.2933	11.1044	5.84783	6.58716	0.73933
25	2	1	1	3	1	2	0	0	1	2.05	2	1	2	1	1	1	10.2933	11.1044	5.84783	6.58716	0.73933
38	3	0	1	7	1	4	0	3	1	2.4	2	1	1	3	1	1	10.2933	11.1044	5.84783	6.58716	0.73933
26	3	0	2	4	2	7	1	6	1	3.25	1	4	4	3	1	1	10.2933	11.1044	5.84783	6.58716	0.73933
35	2	1	1	7	1	4	0	4	1	3.3	2	1	1	3	1	2	10.2933	11.1044	5.84783	6.58716	0.73933
25	3	1	1	5	1	4	0	1	1	2.6	1	4	4	3	1	2	10.2933	11.1044	5.84783	6.58716	0.73933
25	3	1	1	5	1	0	0	0	1	2.6	2	3	1	1	1	2	10.2933	11.1044	5.84783	6.58716	0.73933
30	2	0	1	1	0	0	0	6	1	3.6	1	4	4	1	0	0	10.2938	11.1784	3.1597	9.10465	5.94496
22	2	0	1	1	2	3	1	6	1	3.6	1	4	4	1	0	0	10.2946	11.1672	2.46403	5.48727	3.02324
39	3	2	2	1	2	4	1	3	1	3.5	1	4	4	3	0	0	10.2946	11.1672	2.46403	5.48727	3.02324
25	2	0	2	7	2	3	1	3	1	3.1	1	4	4	3	0	0	10.2946	11.1672	2.46403	5.48727	3.02324
23	3	0	2	2	2	7	1	1	1	3	1	4	4	1	0	0	10.2946	11.1672	2.46403	5.48727	3.02324
29	2	0	1	1	1	3	0	5	2	3	1	4	4	3	1	1	10.2946	11.1672	2.46403	5.48727	3.02324
20	0	0	1	1	1	4	0	1	2	3.25	2	3	1	1	1	2	10.2946	11.1672	2.46403	5.48727	3.02324
44	0	0	1	1	0	0	0	6	1	3.6	1	4	4	1	0	0	10.2946	11.1672	2.41429	5.45848	3.0442
30	1	1	1	4	1	3	0	6	2	2.5	2	1	1	3	1	2	10.2946	11.1672	2.41429	5.45848	3.0442
35	3	0	2	1	2	5	1	3	1	2.5	1	4	4	3	0	0	10.2854	11.212	13.1605	14.6118	1.45131
43	0	0	2	7	0	0	0	7	1	2	1	4	4	1	1	1	10.2854	11.212	13.3509	14.7484	1.39752
21	1	0	1	1	0	0	0	1	1	3	2	1	1	1	1	1	10.2854	11.212	13.3509	14.7484	1.39752
31	1	0	1	7	1	3	0	1	1	2.3	1	4	4	3	1	1	10.2854	11.212	13.3509	14.7484	1.39752
40	0	0	1	2	1	0	0	13	2	2.3	1	4	4	1	1	1	10.2854	11.212	13.3509	14.7484	1.39752
31	3	2	1	7	2	3	1	2	1	3.7	2	0	1	1	1	1	10.2854	11.212	13.3509	14.7484	1.39752
34	0	1	1	6	0	0	0	7	1	2.65	2	2	1	1	1	1	10.3049	10.9261	7.67385	20.4831	12.8092
23	1	0	1	1	0	0	0	1	1	2.3	2	1	2	3	1	1	10.3102	11.1785	5.75547	10.8179	5.06238
30	2	0	2	1	2	2	1	4	1	3.25	1	4	4	1	0	0	10.3102	11.1785	5.67778	10.8633	5.18553
45	0	1	1	1	2	5	1	12	1	1.25	1	4	4	1	1	1	10.3013	11.1697	3.50192	7.14176	3.63985
23	3	0	2	7	2	2	1	2	1	3.1	1	4	4	1	0	0	10.3725	10.7266	6.37963	36.0155	29.6359
35	0	0	2	7	0	0	0	8	1	3.1	2	1	1	3	1	1	10.3725	10.7266	6.37963	36.0155	29.6359
20	0	0	1	2	1	7	0	4	1	3.45	2	0	1	1	1	1	10.3725	10.7266	6.37963	36.0155	29.6359
18	2	0	1	2	1	0	0	1	1	3.8	2	1	3	1	1	1	10.4542	11.2619	7.1319	20.2492	13.1173
18	0	0	1	2	0	0	0	1	1	3.8	2	1	2	1	1	2	10.4542	11.2619	7.1319	20.2492	13.1173
37	1	0	1	2	1	5	0	4	1	4.5	2	0	1	1	1	1	10.5096	11.2584	24.9691	43.6594	18.6903
37	0	0	1	4	1	3	0	3	1	4.5	2	0	1	1	1	2	10.5096	11.2584	24.9691	43.6594	18.6903
35	0	1	1	6	1	3	0	8	2	3	2	2	1	3	1	1	10.5096	11.2584	24.96	43.7875	18.8275
24	2	1	1	5	2	6	1	2	1	3.7	1	4	4	3	0	0	10.5096	11.2584	25.0186	44.0621	19.0435
36	1	0	1	4	1	0	0	3	1	3.7	1	4	4	1	0	0	10.5096	11.2584	24.5307	43.75	19.2193
30	2	0	1	2	2	6	1	4	1	2.8	1	4	4	3	0	0	10.5096	11.2584	24.5307	43.75	19.2193
37	0	0	1	1	1	6	0	5	2	3	2	0	1	1	1	1	10.5096	11.2584	24.5307	43.75	19.2193
35	0	0	1	1	1	0	0	5	1	2.6	2	2	1	1	1	1	10.5096	11.2584	24.5307	43.75	19.2193
28	0	0	1	1	0	0	0	8	1	2.6	2	1	1	1	1	2	10.5096	11.2584	24.5307	43.75	19.2193
22	0	1	1	1	1	4	0	1	1	2.7	1	4	4	1	1	2	10.5096	11.2584	24.5307	43.75	19.2193
32	0	0	1	2	1	10	0	8	2	2.5	2	0	1	1	1	1	10.5096	11.2584	24.5307	43.75	19.2193
28	0	1	1	6	1	3	0	9	2	3	2	0	1	1	1	1	10.5096	11.2584	24.8762	43.0342	18.158
30	0	1	1	7	1	5	0	7	1	3.5	2	0	2	1	1	1	10.545	11.0234	3.03374	43.0031	39.9694
40	0	0	1	1	0	0	0	7	1	0.8	2	3	2	1	0	0	9.82015	11.3119	2.5047	48.0498	45.5451
20	1	1	1	7	1	4	0	2	1	1.4	2	3	2	1	1	2	9.82015	11.3119	2.48148	48.0438	45.5623
37	0	0	1	1	1	2	0	2	2	2.3	2	1	1	1	1	2	9.89491	11.2228	4.17231	39.3056	35.1332
37	0	1	1	1	1	2	0	6	2	1.5	2	1	1	1	1	2	9.89491	11.2228	4.14642	39.2654	35.119
21	2	2	1	7	1	2	0	6	1	1.2	2	1	2	1	0	0	9.89491	11.2228	4.14154	39.3542	35.2127
40	1	1	1	7	1	2	0	10	1	3.2	2	1	1	3	1	1	10.2502	11.1105	10.8349	9.72274	-1.11215
35	3	2	2	7	2	4	1	3	1	3	1	4	4	3	0	0	10.2633	11.1675	3.18375	7.78214	4.5984
26	3	0	2	7	2	7	1	1	1	3	1	4	4	3	0	0	10.2633	11.1675	3.18375	7.78214	4.5984
25	2	1	2	2	1	3	0	3	1	2.3	2	1	2	1	1	1	10.2633	11.1675	3.18375	7.78214	4.5984
30	0	1	2	1	1	2	0	5	1	2.3	2	1	2	1	1	1	10.2697	10.2697	32.4554	81.8567	49.4013
34	2	1	1	5	2	2	1	6	1	3.25	1	4	4	3	0	0	10.2706	11.187	2.23154	6.3771	4.14556
26	1	1	2	4	2	2	1	4	1	1.5	1	4	4	1	1	1	10.2706	11.1926	2.95623	7.08276	4.12653
32	2	1	1	5	2	3	1	2	1	2	1	4	4	3	1	1	10.2706	11.1926	2.95623	7.08276	4.12653
20	2	0	1	2	1	4	0	1	1	1.6	2	1	1	1	1	2	10.2706	11.1926	2.95623	7.08276	4.12653
20	2	0	1	7	1	5	0	1	1	3.5	2	1	1	0	0	0	10.2706	11.1926	2.93266	7.10653	4.17387
28	3	2	1	3	2	4	1	2	1	3.3	1	4	4	1	0	0	10.2706	11.1926	2.93266	7.10653	4.17387
39	3	2	1	5	2	5	1	1	1	3.35	1	4	4	3	0	0	10.2706	11.1926	2.93266	7.10653	4.17387
19	2	0	1	1	2	7	1	1	1	2.7	1	4	4	3	0	0	10.2706	11.1926	2.93266	7.10653	4.17387
22	2	0	2	5	1	1	0	0	1	0.8	2	1	1	0	1	1	10.2738	11.1743	1.18006	5.18387	4.00381
34	3	2	2	1	2	5	1	2	1	3.75	1	4	4	3	0	0	10.2738	11.1743	1.17799	5.16234	3.98434
30	2	0	2	3	2	3	1	5	2	2.5	1	4	4	1	0	0	10.2762	11.1524	2.85987	3.67398	0.814109
30	2	0	2	7	2	7	1	1	1	3.35	1	4	4	1	0	0	10.2762	11.1524	2.85987	3.67398	0.814109
28	1	0	2	3	2	7	1	4	1	3.2	1	4	4	3	1	2	10.2762	11.1524	2.85987	3.67398	0.814109
28	0	1	1	1	1	4	0	4	1	3.2	2	1	1	3	1	1	10.2769	11.2019	4.97411	9.37179	4.39768
24	0	0	2	1	2	7	1	4	1	3	1	4	4	3	0	0	10.2769	11.2019	4.94551	9.34824	4.40273
20	2	0	2	1	1	8	0	1	1	3.1	1	4	4	3	0	0	10.2774	11.1796	1.06579	5.18241	4.11662
33	3	2	2	4	2	5	1	3	1	3	1	4	4	3	0	0	10.2774	11.1796	1.06579	5.18241	4.11662
28	2	2	2	1	2	5	1	3	1	3.2	1	4	4	3	0	0	10.2805	11.1686	0.771523	4.14047	3.36895
34	3	2	2	7	2	6	1	1	1	3.7	1	4	4	1	0	0	10.2818	11.1997	7.09177	11.6273	4.53556
31	3	2	2	7	2	2	1	5	1	2.8	1	4	4	3	0	0	10.2867	11.1657	1.51701	4.11847	2.60146
27	3	0	2	7	2	7	1	5	1	4.1	1	4	4	3	0	0	10.2892	11.1272	4.46483	3.98447	-0.48036
24	0	0	2	6	0	0	0	1	2	2.1	1	4	4	1	1	2	10.2919	11.1564	3	4.37294	1.37294
33	3	2	2	4	1	7	0	4	1	4.1	1	4	4	1	1	2	10.2919	11.1564	3	4.37294	1.37294
26	2	2	1	1	2	3	1	4	1	3	1	4	4	1	1	2	10.2851	11.1712	0.965398	4.35336	3.38796
19	2	0	2	4	2	4	1	4	1	3	1	4	4	1	0	0	10.3	11.1833	5.92593	12.9522	7.02628
30	2	2	2	4	2	4	1	5	1	3.37	1	4	4	3	0	0	10.3	11.1833	5.92593	12.9522	7.02628
25	0	1	2	1	2	2	1	4	1	3	1	4	4	3	0	0	10.3	11.1833	6.03704	12.7815	6.74444
16	0	0	1	1	2	4	1	4	1	3.2	2	0	1	1	0	0	10.3	11.1833	6.03704	12.7815	6.74444
25	2	2	2	1	2	4	1	2	1	2.6	1	4	4	3	0	0	10.3	11.1833	6.03704	12.7815	6.74444
24	2	0	2	1	2	4	1	3	1	3	1	4	4	3	0	0	10.3	11.1833	6.03704	12.7815	6.74444
27	3	0	2	1	2	4	1	2	1	2.9	1	4	4	3	0	0	10.3	11.1833	6.03704	12.7815	6.74444
23	1	0	2	7	2	3	1	2	1	2.8	1	4	4	3	0	0	10.3	11.1833	5.9635	12.6753	6.71177
37	2	0	2	2	2	4	1	6	1	3.15	1	4	4	3	0	0	10.3	11.1833	5.9635	12.6753	6.71177
22	0	0	2	7	0	0	0	3	2	1.55	1	4	4	1	1	1	10.3	11.1833	5.9635	12.6753	6.71177
18	2	0	1	2	1	2	0	1	1	1.08	2	1	1	3	1	1	10.3	11.1833	5.9635	12.6753	6.71177
21	2	0	1	1	1	3	0	1	1	1.8	2	0	1	3	1	2	10.3	11.1833	5.9635	12.6753	6.71177
22	2	0	2	2	1	3	0	2	1	1.8	2	1	2	1	0	0	10.3	11.1833	5.9635	12.6753	6.71177
22	2	0	1	1	2	4	1	1	1	1.3	2	4	4	1	0	0	10.3	11.1833	5.9635	12.6753	6.71177
30	0	1	2	1	1	2	0	6	1	1.3	2	0	2	1	1	1	10.3045	11.1556	4.35737	5.12141	0.764039
30	3	0	2	7	1	6	0	1	1	3.15	1	4	4	3	0	0	10.3067	9.84493	1.10526	98.959	97.8537
20	0	0	1	2	1	2	0	1	1	3.4	2	1	1	1	1	1	10.3068	10.3068	49.6037	94.9161	45.3124
31	2	1	1	5	0	0	0	2	1	4.2	1	4	4	1	0	0	10.314	11.1673	8.94966	11.8503	2.90068
28	3	1	2	7	2	4	1	1	1	2.7	1	4	4	3	0	0	10.314	11.1673	8.94966	11.8503	2.90068
27	0	0	1	6	1	5	0	4	2	3.07	2	1	2	3	1	1	10.3338	10.6543	12.7121	42.3375	29.6254
30	1	0	2	7	1	1	0	6	2	2.25	2	3	3	3	1	1	10.1571	11.101	29.3025	25.159	-4.14345
33	0	0	2	1	1	2	0	9	2	2.8	2	2	1	2	1	2	10.1571	11.101	29.3025	25.159	-4.14345
23	2	1	2	1	2	4	1	9	1	3.55	1	4	4	3	0	0	10.1571	11.101	29.4812	24.1765	-5.30478
35	0	1	1	1	1	2	0	7	2	2.5	1	0	1	1	0	0	10.2499	11.1548	5.69753	11.1531	5.45559
34	0	1	1	2	2	5	1	8	2	3.5	1	4	4	1	0	0	10.2499	11.1548	5.69753	11.1531	5.45559
25	2	0	1	2	1	2	0	3	1	1.85	2	0	2	3	1	1	10.257	11.1878	4.6936	9.21498	4.52138
20	1	0	1	1	0	0	0	1	1	1.85	2	2	1	3	1	2	10.257	11.1878	4.6936	9.21498	4.52138
23	2	0	2	1	1	0	0	1	1	1.25	2	3	1	3	1	2	10.257	11.1878	4.6936	9.21498	4.52138
16	0	0	1	1	0	0	0	1	1	2	1	4	4	1	0	0	10.257	11.1878	4.6936	9.21498	4.52138
45	0	1	1	2	1	2	0	12	1	2.2	2	1	1	1	0	0	10.257	11.1878	4.6936	9.21498	4.52138
22	1	0	1	2	1	4	0	3	1	2.6	2	2	1	1	0	0	10.257	11.1878	4.6936	9.21498	4.52138
31	3	0	2	2	2	1	1	3	1	2.8	1	4	4	3	0	0	10.257	11.1878	4.6936	9.21498	4.52138
28	2	0	1	1	2	3	1	4	1	1.75	1	4	4	3	0	0	10.257	11.1878	4.6936	9.21498	4.52138
38	3	2	2	2	2	4	1	2	1	3	1	4	4	3	0	0	10.257	11.1878	4.6936	9.21498	4.52138
31	3	2	2	1	2	7	1	2	1	3.7	1	4	4	3	0	0	10.257	11.1878	4.6936	9.21498	4.52138
22	3	0	2	1	2	8	1	2	1	2.9	1	4	4	1	0	0	10.257	11.1878	4.6936	9.21498	4.52138
30	1	0	1	2	1	1	0	4	1	1.9	2	0	1	1	1	1	10.257	11.1878	4.72483	9.1987	4.47386
25	0	0	1	1	1	3	0	3	1	2.5	1	1	1	1	1	1	10.257	11.1878	4.72483	9.1987	4.47386
30	2	0	1	1	2	2	1	4	1	1.9	1	4	4	2	1	1	10.257	11.1878	4.72483	9.1987	4.47386
35	0	0	1	2	1	5	0	10	2	4	2	2	1	1	1	2	10.257	11.1878	4.76174	9.2623	4.50055
18	0	1	1	1	1	5	0	1	1	3.5	2	0	2	1	1	1	10.257	11.1878	4.76094	9.2623	4.50135
23	2	0	1	1	0	0	0	3	1	3.3	1	4	4	3	0	0	10.2628	11.1674	3.29021	7.78723	4.49702
36	2	0	2	1	2	4	1	8	1	3.3	1	4	4	1	0	0	10.2628	11.1674	3.29021	7.78723	4.49702
20	1	0	2	7	2	5	1	8	1	2.5	1	4	4	3	0	0	10.2628	11.1674	3.29021	7.78723	4.49702
28	0	1	2	1	2	5	1	3	1	3.7	1	4	4	1	0	0	10.2628	11.1674	3.29021	7.78723	4.49702
23	3	0	1	2	2	6	1	1	1	2.9	1	4	4	1	0	0	10.2628	11.1674	3.29021	7.78723	4.49702
25	2	1	1	2	1	2	0	4	1	2.5	1	4	4	1	1	1	10.2628	11.1674	3.29021	7.78723	4.49702
27	1	0	1	7	1	3	0	3	2	2.5	2	0	1	3	1	1	10.2628	11.1674	3.29021	7.78723	4.49702
35	0	0	1	1	1	3	0	7	2	3.9	2	0	3	3	1	1	10.2628	11.1674	3.29021	7.78723	4.49702
30	1	1	1	7	1	4	0	9	1	3.4	2	1	1	1	1	1	10.2628	11.1674	3.29021	7.78723	4.49702
42	2	1	1	2	2	2	1	4	1	1.5	1	4	4	1	1	1	10.2628	11.1674	3.29021	7.78723	4.49702
25	2	1	1	2	2	3	1	2	2	1	1	4	4	1	1	2	10.2628	11.1674	3.29021	7.78723	4.49702
15	0	0	1	1	0	0	0	1	1	3.6	2	1	1	1	0	0	10.2709	10.3304	22.8682	64.0845	41.2162
37	0	0	1	7	1	5	0	6	1	3.3	2	0	1	1	1	1	10.2709	10.3304	22.6844	64.2977	41.6133
17	0	0	1	1	0	0	0	1	1	3.6	2	3	2	1	1	1	10.2709	10.3304	22.8446	63.9633	41.1187
22	2	2	1	5	2	7	1	2	1	3.1	1	4	4	3	0	0	10.2764	11.2016	4.77419	8.9582	4.18401
30	2	0	2	2	2	2	1	1	1	2.5	1	4	4	3	1	1	10.2764	11.2016	4.77419	8.9582	4.18401
30	0	1	1	1	1	2	0	5	2	1.5	2	1	2	1	1	2	10.2764	11.2016	4.77419	8.9582	4.18401
33	3	0	0	2	2	3	1	1	1	2.8	1	4	4	3	1	2	10.2764	11.2016	4.77419	8.9582	4.18401
36	3	2	2	7	2	6	1	5	1	3.4	1	4	4	3	1	2	10.2764	11.2016	4.77023	8.87255	4.10232
37	0	1	1	1	1	2	0	7	1	1.2	2	1	2	0	1	1	10.2768	11.241	8.19626	12.8176	4.62135
40	2	2	2	1	2	3	1	4	1	2.9	1	4	4	1	0	0	10.2768	11.241	8.03727	12.6572	4.61997
33	0	0	1	1	0	0	0	8	2	3	2	0	1	1	0	0	10.2794	11.4794	11.2966	32.604	21.3075
18	0	0	1	2	1	1	0	1	1	2.5	2	0	2	1	1	2	10.2794	11.4794	11.6793	31.8784	20.1991
37	3	2	2	1	1	7	0	6	1	3.1	2	0	1	3	0	0	10.2866	11.176	1.2242	5.58608	4.36188
32	3	0	2	2	2	3	1	7	1	1.85	1	4	4	1	0	0	10.2866	11.176	1.2242	5.58608	4.36188
25	0	1	1	1	0	0	0	7	1	2.6	2	0	1	2	1	1	10.2894	11.1586	2.6881	4.24092	1.55282
27	2	1	1	2	2	3	1	0	1	3.1	1	4	4	3	1	2	10.2894	11.1586	2.62701	4.25914	1.63213
27	2	0	2	1	2	5	1	3	1	3	1	4	4	3	0	0	10.2894	11.1586	2.6901	4.22549	1.53539
25	2	2	2	1	0	0	0	2	1	2.3	1	4	4	1	0	0	10.2894	11.1586	2.6901	4.22549	1.53539
36	3	2	2	4	0	0	0	4	1	1.15	1	4	4	3	0	0	10.2894	11.1586	2.6901	4.22549	1.53539
25	2	0	1	2	1	0	0	1	1	1.15	1	4	4	1	0	0	10.2894	11.1586	2.6901	4.22549	1.53539
25	3	0	2	3	1	0	0	0	1	3	1	4	4	3	0	0	10.2894	11.1586	2.6901	4.22549	1.53539
38	3	2	2	4	1	0	0	2	1	4.3	1	4	4	3	0	0	10.2894	11.1586	2.6901	4.22549	1.53539
27	3	0	1	1	2	4	1	3	1	4.3	1	4	4	3	0	0	10.2894	11.1586	2.6901	4.22549	1.53539
20	1	0	2	1	2	5	1	1	1	3.3	1	4	4	3	0	0	10.2894	11.1586	2.6901	4.22549	1.53539
38	2	0	2	7	2	6	1	3	1	2.45	1	4	4	3	0	0	10.2894	11.1586	2.6901	4.22549	1.53539
20	2	0	2	7	2	7	1	1	1	3.6	1	4	4	3	0	0	10.2894	11.1586	2.6901	4.22549	1.53539
30	3	2	2	7	2	8	1	1	1	3	1	4	4	3	0	0	10.2894	11.1586	2.6901	4.22549	1.53539
31	3	0	2	2	2	10	1	1	1	3	1	4	4	3	0	0	10.2894	11.1586	2.6901	4.22549	1.53539
25	3	2	1	7	2	2	1	1	1	3.5	1	4	4	1	0	0	10.2894	11.1586	2.6901	4.22549	1.53539
24	2	0	2	4	2	3	1	1	1	8	1	4	4	3	0	0	10.2894	11.1586	2.6901	4.22549	1.53539
33	3	2	2	1	1	1	0	0	1	1.6	2	3	1	3	1	1	10.2894	11.1586	2.6901	4.22549	1.53539
33	2	1	2	1	2	3	1	6	1	2.7	1	4	4	1	0	0	10.2894	11.1586	2.6901	4.22549	1.53539
34	1	0	1	1	1	3	0	6	1	3.3	2	1	1	1	1	2	10.2894	11.1586	2.64856	4.27303	1.62446
33	3	2	1	5	0	0	0	3	1	3.2	1	4	4	3	0	0	10.2894	11.1586	2.64856	4.27303	1.62446
39	1	0	2	7	2	1	1	6	1	3	1	4	4	3	0	0	10.2957	11.1468	2.3642	2.57053	0.206335
27	3	2	2	7	2	4	1	6	1	3.1	1	4	4	3	0	0	10.2957	11.1468	2.3642	2.57053	0.206335
36	2	0	1	7	2	5	1	2	1	2.6	1	4	4	3	0	0	10.2957	11.1468	2.3642	2.57053	0.206335
24	2	0	2	2	2	1	1	2	1	2.6	1	4	4	1	0	0	10.2957	11.1468	2.3642	2.57053	0.206335
37	3	2	2	3	1	4	0	2	1	2.6	2	1	1	0	1	1	10.2957	11.1468	2.3642	2.57053	0.206335
35	0	0	1	4	1	2	0	4	1	2	2	1	2	1	1	1	10.2996	11.1854	7.08791	14.3308	7.24289
26	2	1	1	7	1	2	0	4	2	2.5	2	1	3	3	1	1	10.2996	11.1854	7.08791	14.3308	7.24289
22	3	2	2	4	1	4	0	0	1	1.9	2	1	1	1	1	1	10.2996	11.1854	7.08791	14.3308	7.24289
22	3	0	2	4	1	0	0	0	2	1.9	2	1	1	1	1	1	10.2996	11.1854	7.08791	14.3308	7.24289
35	2	0	2	3	1	3	0	4	1	1.25	1	4	4	2	1	2	10.2996	11.1854	7.08791	14.3308	7.24289
50	1	1	2	3	1	4	0	9	1	1.25	1	4	4	1	1	0	10.2857	11.4992	3.20189	29.2885	26.0866
32	3	2	2	4	1	0	0	3	1	2.8	NA	4	4	3	0	0	10.2857	11.4992	3.20189	29.2885	26.0866
28	0	0	1	1	1	6	0	7	1	3.5	2	1	1	1	1	2	10.2857	11.4992	3.20189	29.2885	26.0866
30	0	0	1	2	0	0	0	7	1	2.7	2	1	2	1	1	1	10.2857	11.4992	3.31529	29.2765	25.9612
25	2	0	1	2	1	0	0	1	1	2.7	2	0	3	3	0	0	10.6208	10.6977	87.1631	156.693	69.5304
21	3	0	1	1	2	6	1	1	1	2.8	1	4	4	1	0	0	10.6208	10.6977	87.1631	156.693	69.5304
32	3	0	2	3	1	2	0	4	1	2	2	0	4	3	1	1	10.6208	10.6977	87.1631	156.693	69.5304
30	2	0	1	7	1	3	0	4	2	0.5	2	0	2	1	1	1	10.823	10.7733	5.52632	96.7423	91.216
20	1	0	2	1	1	3	0	2	1	2.1	2	1	3	1	1	1	10.823	10.7733	5.52632	96.7423	91.216
36	3	1	1	3	2	8	1	0	1	2.4	1	4	4	3	1	1	10.823	10.7733	5.52632	96.7423	91.216
27	3	2	1	3	1	5	0	0	1	1.1	2	0	1	1	1	2	9.7253	11.2727	40.0248	90.8854	50.8606
25	2	0	2	1	0	0	0	2	1	2.7	1	4	4	1	0	0	9.81733	11.7217	21.0681	118.769	97.7004
32	2	0	2	7	2	1	1	2	1	3	1	4	4	3	0	0	9.83086	11.4812	13.1486	94.0619	80.9133
23	2	0	2	7	1	4	0	0	1	3.25	2	1	1	1	1	1	9.96834	11.6826	3.53086	93.785	90.2542
40	0	0	1	1	1	3	0	10	2	2.5	2	1	1	1	1	1	9.82874	11.3834	11.0185	56.9315	45.9129
20	0	0	1	1	1	3	0	2	2	3	2	1	2	0	1	2	9.82874	11.3834	11.0185	56.9315	45.9129
40	0	0	1	1	0	0	0	14	1	1.5	2	1	3	1	1	1	9.82874	11.3834	11.4585	56.7788	45.3204
25	0	0	1	7	1	2	0	4	2	1.5	2	2	2	1	1	2	9.82874	11.3834	11.4585	56.7788	45.3204
40	0	0	1	1	1	1	0	13	1	1.8	2	1	1	3	1	1	9.82874	11.3834	11.2453	56.9344	45.689
25	0	1	1	1	0	0	0	7	1	3.6	2	0	1	2	1	1	9.98477	10.951	3.86495	51.3819	47.5169
25	0	0	1	1	0	0	0	7	1	2.7	2	0	1	1	1	2	9.89491	11.2228	4.17231	39.3056	35.1332
37	3	2	2	1	2	4	1	5	1	3.15	1	4	4	3	0	0	10.0836	11.4291	58.6304	86.3261	27.6957
25	0	1	1	1	0	0	0	6	1	1.8	2	1	1	1	0	0	10.3	11.1826	5.51799	12.4444	6.92646
30	2	1	2	1	1	0	0	6	1	2.5	1	4	1	3	0	0	10.2566	11.0208	39.9572	45.9439	5.98674
25	0	1	1	1	0	0	0	3	1	3.5	2	0	1	1	1	2	10.2628	11.174	3.03309	7.47653	4.44345
25	0	1	1	1	0	0	0	3	1	3.5	2	0	1	1	1	2	11.2628	12.174	72.7815	230.601	157.82
25	0	0	1	1	0	0	0	4	1	3.5	2	1	1	1	1	2	10.2628	11.174	3.03309	7.47653	4.44345
25	0	0	1	1	0	0	0	4	1	3.5	2	1	1	1	1	2	11.2628	12.174	72.7815	230.601	157.82
27	3	2	2	3	2	2	1	1	1	2.3	1	4	4	3	1	1	10.2759	11.2183	5.93857	10.3589	4.42032
20	2	0	1	2	1	4	0	0	1	1.9	1	4	4	1	0	0	10.2775	11.1927	3.40127	7.56731	4.16603
35	3	1	2	5	2	6	1	0	1	3.5	1	4	4	3	0	0	10.2911	11.5356	24.2476	55.4826	31.2351
40	0	1	1	1	1	5	0	9	1	2.85	1	4	4	1	0	0	10.4748	11.1016	15.5994	28.4642	12.8648
29	2	0	1	1	0	0	0	3	1	3.85	1	4	4	1	0	0	10.277	11.2014	4.81877	9.29773	4.47896
34	3	2	2	4	1	5	0	3	1	9	2	3	4	3	0	0	10.277	11.2014	4.81877	9.29773	4.47896
32	3	2	2	7	2	4	1	2	1	3.8	1	4	4	3	0	0	10.277	11.2014	4.81877	9.29773	4.47896
25	0	0	1	1	0	0	0	1	1	2.3	2	1	1	3	1	1	10.277	11.2014	4.81877	9.29773	4.47896
36	3	2	2	2	2	2	1	4	1	3.8	1	4	4	3	1	1	10.277	11.2014	4.81877	9.29773	4.47896
36	3	0	2	7	2	3	1	3	1	2.3	1	4	4	3	1	1	10.277	11.2014	4.81877	9.29773	4.47896
23	0	0	1	2	0	0	0	4	1	2.3	2	1	2	1	0	0	10.6083	11.0684	29.7015	68.1265	38.425
17	0	0	1	1	0	0	0	1	1	3.5	2	1	1	1	1	1	9.20293	11.2923	3.59502	198.659	195.064
28	3	0	2	1	2	5	1	1	1	3.75	1	4	4	1	1	1	10.4525	11.2918	6.20561	26.8354	20.6298
25	0	0	1	1	0	0	0	2	1	2.7	2	0	1	2	1	1	10.5185	11.8339	16.795	73.0187	56.2237
31	3	2	2	2	2	4	1	4	1	3.05	1	4	4	3	0	0	10.2638	11.1398	8.30841	9.61146	1.30305
21	2	0	1	2	0	0	0	1	1	3	1	4	4	1	0	0	10.2887	11.1794	2.4635	7.71795	5.25445
29	3	2	2	7	2	4	1	2	1	3.05	1	4	4	1	0	0	10.2771	11.1804	1.08638	5.32258	4.2362
35	1	0	1	2	0	0	0	7	2	2.8	2	1	1	1	1	1	10.5096	11.2584	24.5307	43.75	19.2193
20	1	0	1	1	0	0	0	3	1	2.25	2	1	2	1	1	1	10.5096	11.2584	24.5307	43.75	19.2193
28	3	2	2	3	2	5	1	1	1	1.2	1	4	4	2	1	2	10.2854	11.212	13.3509	14.7484	1.39752
35	2	1	2	6	2	5	1	7	2	4	1	4	4	3	1	2	10.2854	11.212	13.3509	14.7484	1.39752

## Sheet: Key
	SUMMARY
	Binary questions	Codes
	NO	1
	YES	2
	occup (occupation_mother)
	Unemployed	0
	Informal	1
	Formal	2
	educ (education)
	None	0
	Primary	1
	Secondary	2
	Tertiary	3
	h_occup (occupation_father)
	Unemployed	0
	Informal	1
	Formal	2
	Ethnicity
	Fulani	1
	Hausa	2
	Tangale	3
	Tera	4
	Igbo	5
	Kanuri	6
	Other	7
	ref_fac_type (facility referred from)
	PHC/Maternity	0
	Secondary	1
	Tertiary	2
	Private	3
	Not referred	4
	mode_trans (mode of transport)
	Ambulance	0
	Commercial vehicle/tricyclke	1
	Motorbike	2
	Family vehicle	3
	ca_cont (Cases or controls)
	Cases	1
	Control	0
	sb_type (birth type)
	Livebirth	0
	Intrapartum stillbirth	1
	Antepartum stillbirth	2
	booking (status status)
	Unbooked	0
	Elsewhere	1
	Booked	2
	tt_nearest_hf_mean	travel time to nearest facility
	tt_fthg_mean	travel time to fthg
	tt_diff	extra time travelled
